# Supplementary material for: Quantitative Assessment of Choroidal Parameters in Patients with Various Types of Diabetic Macular Oedema: A Single-Centre Cross-Sectional Analysis
Source: Biology (Basel). 2021 Jul 29;10(8):725. doi: 10.3390/biology10080725 (PMC8389323; doi:10.3390/biology10080725)
Supplement: Supplementary file 1 [file biology-10-00725-s001.zip]

Archive with 1 entries (1 files):
- biology-1312965-supplementary.pdf
